# Supplementary material for: Economic events and the volatility of government bill rates
Source: PLoS One. 2022 Oct 19;17(10):e0276345. doi: 10.1371/journal.pone.0276345 (PMC9581437; doi:10.1371/journal.pone.0276345)
Supplement: S1 Data — (XLSX) [file pone.0276345.s001.xlsx]

## Sheet: Fig1
Years	U.S. consumption expenditures (2006=100)	U.S. consumption growth rates (%)
1870	8.43405	-4.37896
1871	8.40701	-0.321107
1872	9.35032	10.6345
1873	9.34936	-0.0103414
1874	9.3652	0.169299
1875	9.33627	-0.309316
1876	9.71313	3.95715
1877	10.2793	5.66518
1878	10.4586	1.72929
1879	11.355	8.2238
1880	12.6498	10.7979
1881	12.1504	-4.02809
1882	12.7828	5.07377
1883	12.4537	-2.60824
1884	12.4829	0.234292
1885	12.5644	0.651231
1886	12.4944	-0.558694
1887	12.4733	-0.169259
1888	12.2313	-1.95904
1889	12.3218	0.736746
1890	12.0384	-2.32634
1891	12.5381	4.06719
1892	12.5039	-0.27354
1893	12.427	-0.617054
1894	11.7181	-5.87347
1895	12.8523	9.23875
1896	12.5451	-2.41954
1897	13.2136	5.19168
1898	13.1464	-0.509402
1899	14.3454	8.7276
1900	14.1597	-1.30251
1901	15.0168	5.87667
1902	15.0662	0.328535
1903	15.2169	0.995643
1904	15.4186	1.31624
1905	16.2294	5.12536
1906	16.5854	2.16955
1907	16.3881	-1.19634
1908	15.9653	-2.61431
1909	16.7588	4.85075
1910	16.8747	0.689537
1911	16.5374	-2.01905
1912	16.8903	2.11108
1913	17.1701	1.64295
1914	16.9577	-1.24478
1915	16.3856	-3.43181
1916	17.5185	6.68535
1917	17.7465	1.29325
1918	17.2857	-2.63098
1919	16.6515	-3.73803
1920	15.8697	-4.80835
1921	14.8329	-6.75639
1922	16.0794	8.06908
1923	17.3153	7.40522
1924	17.369	0.309602
1925	18.1528	4.41353
1926	18.672	2.82008
1927	18.7235	0.275477
1928	19.2111	2.57105
1929	19.8229	3.13461
1930	18.5512	-6.63015
1931	17.8369	-3.92633
1932	16.1393	-10.0017
1933	15.6936	-2.79994
1934	16.7027	6.23146
1935	17.613	5.3066
1936	19.2838	9.06287
1937	19.8797	3.04335
1938	19.4048	-2.41799
1939	20.3263	4.63957
1940	21.1178	3.8203
1941	22.4192	5.98
1942	21.6625	-3.43354
1943	21.98	1.45529
1944	22.3534	1.68428
1945	23.4858	4.94175
1946	26.107	10.5809
1947	26.0801	-0.10302
1948	26.2053	0.478877
1949	26.4717	1.01121
1950	27.7217	4.61419
1951	27.6895	-0.116122
1952	28.0877	1.42752
1953	28.9534	3.03588
1954	29.0287	0.259532
1955	30.6262	5.35723
1956	30.9611	1.08748
1957	31.1619	0.646478
1958	30.8841	-0.89546
1959	32.0896	3.82916
1960	32.4604	1.14864
1961	32.5875	0.390806
1962	33.6962	3.34577
1963	34.5973	2.63913
1964	36.1864	4.49073
1965	38.0183	4.93849
1966	39.7373	4.4221
1967	40.4861	1.86692
1968	42.405	4.63066
1969	43.5643	2.69728
1970	44.0621	1.13623
1971	45.1838	2.51371
1972	47.4633	4.92185
1973	49.3361	3.87004
1974	48.509	-1.69072
1975	49.1432	1.29883
1976	51.3828	4.45654
1977	53.0412	3.17652
1978	54.8057	3.27256
1979	55.5304	1.3137
1980	54.8413	-1.24884
1981	55.0825	0.438934
1982	55.3294	0.447215
1983	57.9834	4.68527
1984	60.5565	4.34193
1985	63.1634	4.21479
1986	65.1389	3.07982
1987	66.7247	2.40533
1988	68.8205	3.0926
1989	70.1066	1.85151
1990	70.7382	0.896844
1991	69.9075	-1.18123
1992	71.2196	1.85954
1993	72.6552	1.99571
1994	74.4779	2.47767
1995	75.596	1.49016
1996	77.2984	2.22691
1997	79.2861	2.53896
1998	82.3511	3.79291
1999	85.6047	3.87483
2000	88.6573	3.50381
2001	89.9346	1.43043
2002	91.4313	1.65062
2003	93.1823	1.89694
2004	95.6691	2.63372
2005	97.8361	2.23985
2006	100	2.18767
2007	101.461	1.45078
2008	100.657	-0.79596
2009	98.4758	-2.19074
2010	99.5236	1.05834
2011	100.484	0.960438
2012	101.114	0.624481
2013	101.909	0.78385
2014	103.904	1.93852
2015	106.524	2.49057
2016	108.376	1.7233
2017	110.308	1.76702
2018	112.905	2.32706
2019	114.853	1.71061
2020	110.123	-4.20591

## Sheet: Fig2
Size of the trough-to-peak absolute rises (%)	Frequency		Size of the peak-to-throug absolute declines (%)	Frequency
0~1	5		0~1	7
1~2	2		1~2	3
2~3	8		2~3	3
3~4	6		3~4	5
4~5	5		4~5	5
5~6	3		5~6	3
6~7	2		6~7	5
7~8	4		7~8	3
8~9	0		8~9	0
9~10	3		9~10	3
10~11	1		10~11	3
11~12	0		11~12	2
12~13	0		12~13	0
13~14	0		13~14	1
14~15	2		14~15	1
15~16	2
16~17	1

## Sheet: Fig3
Transformed sizes of the rises (%)	Frequency			Transformed sizes of the declines (%)	Frequency
1~1.005	3			1~1.005	2
1.005~1.01	2			1.005~1.01	5
1.01~1.015	1			1.01~1.015	2
1.015~1.02	1			1.015~1.02	1
1.02~1.025	3			1.02~1.025	1
1.025~1.03	4			1.025~1.03	2
1.03~1.035	4			1.03~1.035	2
1.035~1.04	3			1.035~1.04	2
1.04~1.045	2			1.04~1.045	3
1.045~1.05	2			1.045~1.05	2
1.05~1.055	2			1.05~1.055	2
1.055~1.06	0			1.055~1.06	2
1.06~1.065	2			1.06~1.065	2
1.065~1.07	2			1.065~1.07	2
1.07~1.075	0			1.07~1.075	2
1.075~1.08	2			1.075~1.08	0
1.08~1.085	2			1.08~1.085	1
1.085~1.09	0			1.085~1.09	0
1.09~1.095	0			1.09~1.095	0
1.095~1.1	1			1.095~1.1	0
1.1~1.105	2			1.1~1.105	1
1.105~1.11	0			1.105~1.11	1
1.11~1.115	1			1.11~1.115	2
1.115~1.12	0			1.115~1.12	2
1.12~1.125	0			1.12~1.125	0
1.125~1.13	0			1.125~1.13	1
1.13~1.135	0			1.13~1.135	1
1.135~1.140	0			1.135~1.140	0
1.140~1.145	0			1.140~1.145	0
1.145~1.150	0			1.145~1.150	0
1.150~1.155	0			1.150~1.155	0
1.155~1.160	0			1.155~1.160	1
1.160~1.165	1			1.160~1.165	0
1.165~1.170	0			1.165~1.170	0
1.170~1.175	1			1.170~1.175	1
1.175~1.180	2			1.175~1.180	0
1.180~1.185	0			1.180~1.185	0
1.185~1.190	0			1.185~1.190	0
1.190~1.195	1			1.190~1.195	0
1.195~1.2	0			1.195~1.2	0

## Sheet: Fig4
Duration of the trough-to-peak absolute rises (years)	Frequency		Duration of the peak-to-trough absolute declines (years)	Frequency
1	25		1	24
2	11		2	12
3	6		3	5
4	2		4	1
5	0		5	2
			6	0

## Sheet: Fig5
Good events
The threshold of good events	0	0.01	0.02	0.03	0.04	0.05	0.06	0.07	0.08	0.09	0.1
The average probability (% per year)	29.3333	26	24.6667	19.3333	15.3333	12	10	8.66667	6	6	4
The average cumulative effect (%)	5.48	6.12	6.37	7.41	8.44	9.53	10.31	10.93	12.53	12.53	14.22
The average duration (years)	1.75	1.72	1.68	1.66	1.61	1.56	1.47	1.46	1.67	1.67	1.83
Bad events
The threshold of bad events	0	0.01	0.02	0.03	0.04	0.05	0.06	0.07	0.08	0.09	0.1
The average probability (% per year)	29.3333	24.6667	22.6667	20.6667	17.3333	14	12	8.66667	6.66667	6.66667	4.66667
The average cumulative effect (%)	5.47	6.36	6.8	7.22	7.95	8.77	9.3	10.39	11.19	11.19	11.82
The average duration (years)	1.66	1.86	1.94	1.9	1.96	1.81	1.83	1.77	1.7	1.7	1.71

## Sheet: Fig6
Expected event probability	The risk-free rate volatility
	Both good and bad events are modeled	Only bad events is modeled
0	0	0
0.0125	0.7478	0.5233
0.025	0.8643	0.6081
0.0375	0.9693	0.6878
0.05	1.0739	0.7573
0.0625	1.1747	0.8309
0.075	1.2785	0.9077
0.0875	1.3768	0.9628
0.1	1.4545	1.0302
0.1125	1.5405	1.1013
0.125	1.616	1.1477
0.1375	1.6983	1.2089
0.15	1.7639	1.2518
0.1625	1.8376	1.3076
0.175	1.9065	1.3575
0.1875	1.9661	1.4066
0.2	2.0356	1.4299

## Sheet: Fig7
The volatility parameter	The risk-free rate volatility
	Both good and bad events are modeled	Only bad events is modeled
0	0.6437	0.4552
0.01	0.656	0.4649
0.02	0.6949	0.4905
0.03	0.7548	0.5334
0.04	0.8327	0.5884
0.05	0.9192	0.6506
0.06	1.0209	0.7212
0.07	1.1179	0.7983
0.08	1.2344	0.8702
0.09	1.3439	0.9512
0.1	1.4577	1.0283
0.11	1.5862	1.1172
0.12	1.7141	1.2049
0.13	1.8453	1.3016
0.14	1.9945	1.4008
0.15	2.1558	1.525
0.16	2.3164	1.6407
0.17	2.4832	1.7557
0.18	2.6996	1.9047
0.19	2.8959	2.0116
0.2	3.0436	2.1615

## Sheet: Fig9
Expected event probability	The equity return volatility
	Both good and bad events are modeled	Only bad events is modeled
0	16.15	16.15
0.0125	17.79	17.03
0.025	18.28	17.25
0.0375	18.71	17.5
0.05	19.15	17.72
0.0625	19.6	17.95
0.075	20.01	18.19
0.0875	20.46	18.44
0.1	20.86	18.65
0.1125	21.28	18.89
0.125	21.64	19.11
0.1375	22.04	19.32
0.15	22.4	19.55
0.1625	22.8	19.74
0.175	23.11	19.91
0.1875	23.43	20.12
0.2	23.71	20.32

## Sheet: Fig10
The volatility parameter	The equity return volatility
	Both good and bad events are modeled	Only bad events is modeled
0	20.65	18.54
0.01	20.65	18.54
0.02	20.66	18.54
0.03	20.67	18.54
0.04	20.68	18.54
0.05	20.69	18.54
0.06	20.7	18.54
0.07	20.72	18.56
0.08	20.75	18.58
0.09	20.8	18.61
0.1	20.9	18.65
0.11	21.02	18.71
0.12	21.15	18.81
0.13	21.31	18.92
0.14	21.5	19.03
0.15	21.7	19.14
0.16	21.95	19.27
0.17	22.2	19.4
0.18	22.44	19.55
0.19	22.69	19.72
0.2	22.99	19.87
